# Supplementary material for: Findings from transcriptomics and immunohistochemistry indicate an autoimmune disease targeting brainstem inhibitory interneurons in bovine spastic paresis
Source: PLoS One. 2025 May 29;20(5):e0324633. doi: 10.1371/journal.pone.0324633 (PMC12121744; doi:10.1371/journal.pone.0324633)
Supplement: S1 Table — (XLSX) [file pone.0324633.s003.xlsx]

## Sheet: CandidateGenes
Transcript_Name	Ensembl_id	Source Publication
ESD	ENSBTAG00000003415	Salinas
FARS2	ENSBTAG00000018072	Salinas
GCLC	ENSBTAG00000015571	Salinas
MAEA	ENSBTAG00000012575	Salinas
MIB2	ENSBTAG00000010720	Salinas
NSA2	ENSBTAG00000003066	Salinas
SETMAR	ENSBTAG00000018935	Salinas
ZNF354A	ENSBTAG00000006428	Salinas
ADM	ENSBTAG00000021048	Salinas
AGBL5	ENSBTAG00000013403	Salinas
AKT2	ENSBTAG00000001400	Salinas
ALDH18A1	ENSBTAG00000011832	Salinas
ALDH1L2	ENSBTAG00000006326	Salinas
ALG6	ENSBTAG00000030706	Salinas
AMPD2	ENSBTAG00000013018	Salinas
ANGPTL2	ENSBTAG00000011810	Salinas
ANXA5	ENSBTAG00000021746	Salinas
AP2A2	ENSBTAG00000009915	Salinas
AP4B1	ENSBTAG00000003614	Salinas
AP4E1	ENSBTAG00000013616	Salinas
AP4M1	ENSBTAG00000002881	Salinas
AP4S1	ENSBTAG00000017201	Salinas
AP5Z1	ENSBTAG00000012197	Salinas
APBB2	ENSBTAG00000027569	Salinas
APIP	ENSBTAG00000018257	Salinas
ARC	ENSBTAG00000021639	Salinas
ARHGDIA	ENSBTAG00000030209	Salinas
ARID5B	ENSBTAG00000051333	Salinas
ARL6IP1	ENSBTAG00000049516	Salinas
ARSI	ENSBTAG00000012834	Salinas
ATAD3A	ENSBTAG00000002219	Salinas
ATF4	ENSBTAG00000017462	Salinas
ATL1	ENSBTAG00000014312	Salinas
ATP13A2	ENSBTAG00000008309	Salinas
ATP1B4	ENSBTAG00000008920	Salinas
ATP6V0E1	ENSBTAG00000015100	Salinas
B4GALNT1	ENSBTAG00000004494	Salinas
BAD	ENSBTAG00000012511	Salinas
BAIAP2	ENSBTAG00000019044	Salinas
BCL2L1	ENSBTAG00000006526	Salinas
BCL2L12	ENSBTAG00000006638	Salinas
BCLAF1	ENSBTAG00000007802	Salinas
BHLHE22	ENSBTAG00000033173	Salinas
BLNK	ENSBTAG00000021358	Salinas
BMP-2	ENSBTAG00000005111	Salinas
BMPR1B	ENSBTAG00000002081	Salinas
BRSK1	ENSBTAG00000015226	Salinas
BSCL2	ENSBTAG00000002503	Salinas
C17H12ORF43	ENSBTAG00000021796	Salinas
CAMK2A	ENSBTAG00000020087	Salinas
CAMLG	ENSBTAG00000021519	Salinas
CAPN1	ENSBTAG00000010230	Salinas
CATHL1	ENSBTAG00000013356	Salinas
CATSPERG	ENSBTAG00000000621	Salinas
CCDC69	ENSBTAG00000002834	Salinas
CCR9	ENSBTAG00000031348	Salinas
CCT5	ENSBTAG00000017889	Salinas
CHMP4B	ENSBTAG00000013387	Salinas
CHPF	ENSBTAG00000020539	Salinas
CHRNB1	ENSBTAG00000019242	Salinas
CNTNAP1	ENSBTAG00000019097	Salinas
COL1A2	ENSBTAG00000013472	Salinas
COL4A2	ENSBTAG00000025210	Salinas
CPT1C	ENSBTAG00000012205	Salinas
CREB5	ENSBTAG00000018909	Salinas
CREBZF	ENSBTAG00000000455	Salinas
CRIP2	ENSBTAG00000051673	Salinas
CSNK2A2	ENSBTAG00000013784	Salinas
CUTC	ENSBTAG00000002971	Salinas
CYP2U1	ENSBTAG00000012972	Salinas
CYP7B1	ENSBTAG00000001299	Pariset
DAPK1	ENSBTAG00000000738	Pariset
DDHD1	ENSBTAG00000019924	Pariset
DDHD2	ENSBTAG00000013145	Pariset
DENND5B	ENSBTAG00000020315	Pariset
DERL1	ENSBTAG00000020693	Pariset
DGAT2	ENSBTAG00000016355	Pariset
DIDO1	ENSBTAG00000006002	Pariset
DNAJB2	ENSBTAG00000013782	Pariset
DNAJC14	ENSBTAG00000020664	Pariset
DOCK4	ENSBTAG00000021182	Pariset
DOCK6	ENSBTAG00000009569	Pariset
DPF1	ENSBTAG00000007216	Pariset
DSTYK	ENSBTAG00000010068	Pariset
DVL2	ENSBTAG00000003075	Pariset
DYM	ENSBTAG00000000024	Pariset
EFCAB6	ENSBTAG00000030189	Pariset
EIF3K	ENSBTAG00000011212	Pariset
ENTPD1	ENSBTAG00000020589	Pariset
EPHA7	ENSBTAG00000021420	Pariset
EPHB6	ENSBTAG00000015510	Pariset
ERLIN1	ENSBTAG00000007588	Pariset
ERLIN2	ENSBTAG00000017831	Pariset
ES1	ENSBTAG00000007106	Pariset
FA2H	ENSBTAG00000012222	Pariset
FBXO2	ENSBTAG00000007223	Pariset
FBXW5	ENSBTAG00000010515	Pariset
FGD4	ENSBTAG00000005453	Pariset
GAS6	ENSBTAG00000019964	Pariset
GBA2	ENSBTAG00000011431	Pariset
GFAP	ENSBTAG00000013534	Pariset
GHRL	ENSBTAG00000012328	Pariset
GJC2	ENSBTAG00000014916	Pariset
GMEB1	ENSBTAG00000001160	Pariset
GOLPH3L	ENSBTAG00000020357	Pariset
GPHN	ENSBTAG00000004171	Pariset
Grn	ENSBTAG00000018823	Pariset
GSTM3	ENSBTAG00000001842	Pariset
GUCY1A2	ENSBTAG00000044144	Pariset
HCN2	ENSBTAG00000015050	Pariset
HIF1A	ENSBTAG00000020935	Pariset
HNMT	ENSBTAG00000014432	Pariset
HNRNPA2B1	ENSBTAG00000005726	Pariset
HOXA9	ENSBTAG00000053595	Pariset
HSF1	ENSBTAG00000020751	Pariset
HSPD1	ENSBTAG00000012586	Pariset
IBA57	ENSBTAG00000047441	Pariset
IMMP1L	ENSBTAG00000000475	Pariset
KCNA2	ENSBTAG00000014918	Pariset
KCNC4	ENSBTAG00000007352	Pariset
KIF13B	ENSBTAG00000017232	Pariset
KIF1A	ENSBTAG00000010275	Pariset
KIF1C	ENSBTAG00000011538	Pariset
KIF5A	ENSBTAG00000001349	Pariset
KLC2	ENSBTAG00000021336	Pariset
KY	ENSBTAG00000019334	Pariset
L1CAM	ENSBTAG00000051206	Pariset
LAMC2	ENSBTAG00000000793	Pariset
LAPTM4B	ENSBTAG00000016959	Pariset
LIPE	ENSBTAG00000038321	Pariset
LMTK3	ENSBTAG00000012016	Pariset
LOC510613	ENSBTAG00000038322	Pariset
LOC532875	ENSBTAG00000038051	Pariset
LTBP4	ENSBTAG00000004757	Pariset
LUC7L3	ENSBTAG00000002279	Pariset
MAG	ENSBTAG00000013462	Pariset
MARS1	ENSBTAG00000017044	Pariset
MECR	ENSBTAG00000017253	Pariset
MOG	ENSBTAG00000017818	Pariset
MRPS34	ENSBTAG00000026415	Pariset
MT3	ENSBTAG00000016886	Pariset
MYH14	ENSBTAG00000002580	Pariset
NCLN	ENSBTAG00000020759	Pariset
ND6	ENSBTAG00000043546	Pariset
NDUFB2	ENSBTAG00000021759	Pariset
NEFH	ENSBTAG00000013147	Pariset
NEFL	ENSBTAG00000021949	Pariset
NFATC1	ENSBTAG00000000656	Pariset
NIPA1	ENSBTAG00000018405	Pariset
NR4A2	ENSBTAG00000003650	Pariset
NRXN2	ENSBTAG00000000244	Pariset
NT5C2	ENSBTAG00000002316	Pariset
OLFM1	ENSBTAG00000038584	Pariset
OSBPL5	ENSBTAG00000001077	Pariset
PACSIN2	ENSBTAG00000019290	Pariset
PC	ENSBTAG00000019700	Pariset
PDCD6	ENSBTAG00000046493	Pariset
PEX26	ENSBTAG00000011826	Pariset
PGAP1	ENSBTAG00000012858	Pariset
PIK3C2B	ENSBTAG00000024633	Pariset
PIP5K1C	ENSBTAG00000000710	Pariset
PKIG	ENSBTAG00000005275	Pariset
PLA2G6	ENSBTAG00000020416	Pariset
PLEKHA4	ENSBTAG00000009177	Pariset
PLP1	ENSBTAG00000014015	Pariset
PNMA2	ENSBTAG00000037986	Pariset
PNPLA2	ENSBTAG00000005144	Pariset
PNPLA6	ENSBTAG00000006977	Pariset
POLR3A	ENSBTAG00000032137	Pariset
POU2F1	ENSBTAG00000024534	Pariset
PRKCG	ENSBTAG00000013550	Pariset
PRL	ENSBTAG00000015274	Pariset
PRNP	ENSBTAG00000048903	Pariset
PRPF39	ENSBTAG00000002603	Pariset
PTPN9	ENSBTAG00000016984	Pariset
RAB3GAP2	ENSBTAG00000013259	Pariset
RAB3IL1	ENSBTAG00000015745	Pariset
RBM5	ENSBTAG00000006330	Pariset
RBM6	ENSBTAG00000006328	Pariset
REEP1	ENSBTAG00000012585	Pariset
REEP2	ENSBTAG00000004824	Pariset
REEP5	ENSBTAG00000012804	Pariset
REXO1	ENSBTAG00000020232	Pariset
RORC	ENSBTAG00000017405	Pariset
RTN2	ENSBTAG00000016618	Pariset
RUNX1	ENSBTAG00000004742	Pariset
S100A11	ENSBTAG00000015145	Pariset
S100A12	ENSBTAG00000012638	Pariset
S100A8	ENSBTAG00000012640	Pariset
SCAMP2	ENSBTAG00000005844	Pariset
SCRN1	ENSBTAG00000016223	Pariset
SCRT1	ENSBTAG00000050112	Pariset
SDC1	ENSBTAG00000011154	Pariset
SEC24C	ENSBTAG00000002791	Pariset
SERAC1	ENSBTAG00000008185	Pariset
SERPINE2	ENSBTAG00000008717	Pariset
SETD1A	ENSBTAG00000002345	Pariset
SFRS18	ENSBTAG00000019730	Pariset
SGSM3	ENSBTAG00000009624	Pariset
SH2B3	ENSBTAG00000009101	Pariset
SH2D3C	ENSBTAG00000015375	Pariset
SHANK3	ENSBTAG00000030180	Pariset
SHROOM2	ENSBTAG00000000211	Pariset
SIGMAR1	ENSBTAG00000015804	Pariset
SLC16A2	ENSBTAG00000011509	Pariset
SLC25A20	ENSBTAG00000000191	Pariset
SLC33A1	ENSBTAG00000002585	Pariset
SLC41A3	ENSBTAG00000005617	Pariset
SMARCA5	ENSBTAG00000003399	Pariset
SMC5	ENSBTAG00000018437	Pariset
SNAP29	ENSBTAG00000020760	Pariset
SPART	ENSBTAG00000000362	Pariset
SPAST	ENSBTAG00000014318	Pariset
SPATA2	ENSBTAG00000018063	Pariset
SPG11	ENSBTAG00000021694	Pariset
SPG21	ENSBTAG00000011540	Pariset
SPG7	ENSBTAG00000008040	Pariset
SSB	ENSBTAG00000008716	Pariset
STK11	ENSBTAG00000011639	Pariset
STK24	ENSBTAG00000032234	Pariset
STK25	ENSBTAG00000009676	Pariset
SYN1	ENSBTAG00000005042	Pariset
SYT5	ENSBTAG00000002522	Pariset
TECPR2	ENSBTAG00000012041	Pariset
TFCP2	ENSBTAG00000019312	Pariset
TFG	ENSBTAG00000012143	Pariset
THBS1	ENSBTAG00000002006	Pariset
TMEM170B	ENSBTAG00000010256	Pariset
TMEM63C	ENSBTAG00000016283	Pariset
TNFRSF19	ENSBTAG00000018300	Pariset
TNS4	ENSBTAG00000007958	Pariset
TRABD	ENSBTAG00000001931	Pariset
TRAPPC4	ENSBTAG00000008075	Pariset
TXLNA	ENSBTAG00000012867	Pariset
UCHL1	ENSBTAG00000016363	Pariset
USE1	ENSBTAG00000011134	Pariset
USP8	ENSBTAG00000005078	Pariset
VOPP1	ENSBTAG00000012073	Pariset
VPS37A	ENSBTAG00000011916	Pariset
WASHC5	ENSBTAG00000015459	Pariset
WDR48	ENSBTAG00000010355	Pariset
YKT6	ENSBTAG00000000274	Pariset
ZFC3H1	ENSBTAG00000012267	Pariset
ZFR	ENSBTAG00000003745	Pariset
ZFYVE26	ENSBTAG00000008414	Pariset
ZFYVE27	ENSBTAG00000018564	Pariset
ZNF180	ENSBTAG00000006805	Pariset
ZNF879	ENSBTAG00000038541	Pariset

## Sheet: Duplicates
Records in Both Publications
ESD	ENSBTAG00000003415
FARS2	ENSBTAG00000018072
GCLC	ENSBTAG00000015571
MAEA	ENSBTAG00000012575
MIB2	ENSBTAG00000010720
NSA2	ENSBTAG00000003066
SETMAR	ENSBTAG00000018935
SETMAR	ENSBTAG00000023106
ZNF354A	ENSBTAG00000006428
ZNF354A	ENSBTAG00000017123
