# Supplementary material for: Findings from transcriptomics and immunohistochemistry indicate an autoimmune disease targeting brainstem inhibitory interneurons in bovine spastic paresis
Source: PLoS One. 2025 May 29;20(5):e0324633. doi: 10.1371/journal.pone.0324633 (PMC12121744; doi:10.1371/journal.pone.0324633)
Supplement: S2 Table — (XLSX) [file pone.0324633.s004.xlsx]

## Sheet: 250109_BSP_Co,Ca_H
Well	ExptType	Experiment	Sample	TargetType	Target	Status	Concentration	Supermix	CopiesPer20uLWell	TotalConfMax	TotalConfMin	PoissonConfMax	PoissonConfMin	Positives	Negatives	Ch1+Ch2+	Ch1+Ch2-	Ch1-Ch2+	Ch1-Ch2-	Linkage	AcceptedDroplets	CNV	TotalCNVMax	TotalCNVMin	PoissonCNVMax	PoissonCNVMin	ReferenceCopies	UnknownCopies	Ratio	TotalRatioMax	TotalRatioMin	PoissonRatioMax	PoissonRatioMin	FractionalAbundance	TotalFractionalAbundanceMax	TotalFractionalAbundanceMin	PoissonFractionalAbundanceMax	PoissonFractionalAbundanceMin	ReferenceAssayNumber	TargetAssayNumber	Threshold	MeanAmplitudeofPositives	MeanAmplitudeofNegatives	MeanAmplitudeTotal	ExperimentComments	MergedWells	TotalConfMax68	TotalConfMin68	PoissonConfMax68
B01	Copy Number Variation	CNV	Cases	Ch1Unknown	bCCK_FAM	Manual	5.7	ddPCR Supermix for Probes	114			7	4.5	85	17591	0	85	2	17589	0	17676	90			220	0	2	1	40			110	0	97.7			101.2	94.3	1	1	2106	11455	1147.3	1196.9	0				6.3
E01	Copy Number Variation	CNV	Cases	Ch1Unknown	bNPY_FAM	Manual	10.7	ddPCR Supermix for Probes	214			12.4	9	157	17210	0	157	0	17210	0	17367																		1	1	4602	10623	3177.4	3244.7	0				11.5
E02	Copy Number Variation	CNV	Cases	Ch1Unknown	bSST_HEX	Manual	0.08	ddPCR Supermix for Probes	1.6			0.37	0	1	15063	1	0	2405	12658	0.0781	15064	0.0008			0.0026	0	2	1	0.0004			0.0013	0	0.04			0.13	0	1	1	210	299.18	47.69	47.707	0				0.19
B01	Copy Number Variation	CNV	Cases	Ch2Unknown		Manual	0.13	ddPCR Supermix for Probes	2.6			0.43	0.02	2	17674	0	85	2	17589	0	17676								40			110	0	97.7			101.2	94.3	1	1	775	863.36	497.54	497.58	0				0.26
E01	Copy Number Variation	CNV	Cases	Ch2Unknown		Manual	0	ddPCR Supermix for Probes	0			0.2	0	0	17367	0	157	0	17210	0	17367																		1	1	1028	0	439.15	439.15	0				0.093
E02	Copy Number Variation	CNV	Cases	Ch2Unknown		Manual	205	ddPCR Supermix for Probes	4100			213	197	2406	12658	1	0	2405	12658	0.0781	15064								0.0004			0.0013	0	0.04			0.13	0	1	1	1966	4218.5	1480.6	1917.9	0				208.9
A01	Copy Number Variation	CNV	Control	Ch1Unknown	bCCK_FAM	Manual	114	ddPCR Supermix for Probes	2280			120	108	1336	13133	0	1336	1	13132	0	14469	2800			9400	0	2	1	1400			4700	0	99.93			100.1	99.76	1	1	2106	11495	1149	2104.3	0				117.1
D01	Copy Number Variation	CNV	Control	Ch1Unknown	bNPY_FAM	Manual	186	ddPCR Supermix for Probes	3720			193	178	2418	14144	1	2417	0	14144	0.071	16562	5000			10000	0	2	1	2600			8800	0	99.96			100.05	99.87	1	1	4602	10754	3231.2	4329.5	0				189.5
D02	Copy Number Variation	CNV	Control	Ch1Unknown	bSST_HEX	Manual	0	ddPCR Supermix for Probes	0			0.22	0	0	15709	0	0	9050	6659	0	15709																		1	1	210	0	67.066	67.066	0				0.1
A01	Copy Number Variation	CNV	Control	Ch2Unknown		Manual	0.08	ddPCR Supermix for Probes	1.6			0.39	0	1	14468	0	1336	1	13132	0	14469								1400			4700	0	99.93			100.1	99.76	1	1	775	925.58	486.08	486.11	0				0.2
D01	Copy Number Variation	CNV	Control	Ch2Unknown		Manual	0.07	ddPCR Supermix for Probes	1.4			0.34	0	1	16561	1	2417	0	14144	0.071	16562								2600			8800	0	99.96			100.05	99.87	1	1	1028	1030.3	491.08	491.11	0				0.18
D02	Copy Number Variation	CNV	Control	Ch2Unknown		Manual	1010	ddPCR Supermix for Probes	20200			1031	988	9050	6659	0	0	9050	6659	0	15709																		1	1	1966	4326.6	1489.3	3123.9	0				1021
C01	Copy Number Variation	CNV	NTC	Ch1Unknown	bCCK_FAM	Manual	0	ddPCR Supermix for Probes	0			0.2	0	0	17713	0	0	0	17713	0	17713																		1	1	2106	0	1163.7	1163.7	0				0.091
F01	Copy Number Variation	CNV	NTC	Ch1Unknown	bNPY_FAM	Manual	0	ddPCR Supermix for Probes	0			0.21	0	0	17090	0	0	0	17090	0	17090																		1	1	4602	0	3177.2	3177.2	0				0.094
F02	Copy Number Variation	CNV	NTC	Ch1Unknown	bSST_HEX	Manual	0.15	ddPCR Supermix for Probes	3			0.47	0.02	2	15895	0	2	1	15894	0	15897	4			15	0	2	1	2			7.6	0	70			130	0	1	1	210	306.33	43.697	43.73	0				0.28
C01	Copy Number Variation	CNV	NTC	Ch2Unknown		Manual	0	ddPCR Supermix for Probes	0			0.2	0	0	17713	0	0	0	17713	0	17713																		1	1	775	0	507.47	507.47	0				0.091
F01	Copy Number Variation	CNV	NTC	Ch2Unknown		Manual	0	ddPCR Supermix for Probes	0			0.21	0	0	17090	0	0	0	17090	0	17090																		1	1	1028	0	445.89	445.89	0				0.094
F02	Copy Number Variation	CNV	NTC	Ch2Unknown		Manual	0.07	ddPCR Supermix for Probes	1.4			0.35	0	1	15896	0	2	1	15894	0	15897								2			7.6	0	70			130	0	1	1	1966	3137.9	1508.3	1508.4	0				0.18
[truncated: 13 more columns]

## Sheet: 250109_BSP_Co,Ca_RM
Well	ExptType	Experiment	Sample	TargetType	Target	Status	Concentration	Supermix	CopiesPer20uLWell	TotalConfMax	TotalConfMin	PoissonConfMax	PoissonConfMin	Positives	Negatives	Ch1+Ch2+	Ch1+Ch2-	Ch1-Ch2+	Ch1-Ch2-	Linkage	AcceptedDroplets	CNV	TotalCNVMax	TotalCNVMin	PoissonCNVMax	PoissonCNVMin	ReferenceCopies	UnknownCopies	Ratio	TotalRatioMax	TotalRatioMin	PoissonRatioMax	PoissonRatioMin	FractionalAbundance	TotalFractionalAbundanceMax	TotalFractionalAbundanceMin	PoissonFractionalAbundanceMax	PoissonFractionalAbundanceMin	ReferenceAssayNumber	TargetAssayNumber	Threshold	MeanAmplitudeofPositives	MeanAmplitudeofNegatives	MeanAmplitudeTotal	ExperimentComments	MergedWells	TotalConfMax68	TotalConfMin68	PoissonConfMax68
B01	Copy Number Variation	CNV	Cases	Ch1Unknown	bCCK_FAM	Manual	6.6	ddPCR Supermix for Probes	132			8	5.3	98	17518	0	98	1	17517	0	17616	200			660	0	2	1	100			330	0	99			101.4	96.6	1	1	2039	11009	1188.1	1242.8	0				7.2
E01	Copy Number Variation	CNV	Cases	Ch1Unknown	bNPY_FAM	Manual	22.9	ddPCR Supermix for Probes	458			25.3	20.5	356	18095	0	356	0	18095	0	18451																		1	1	4005	11126	3043.6	3199.6	0				24.1
E02	Copy Number Variation	CNV	Cases	Ch1Unknown	bSST_HEX	Manual	0.08	ddPCR Supermix for Probes	1.6			0.36	0	1	15665	0	1	819	14846	0	15666	0.0024			0.008	0	2	1	0.0012			0.004	0	0.12			0.4	0	1	1	375	1518.3	57.933	58.026	0				0.19
B01	Copy Number Variation	CNV	Cases	Ch2Unknown		Manual	0.07	ddPCR Supermix for Probes	1.4			0.32	0	1	17615	0	98	1	17517	0	17616								100			330	0	99			101.4	96.6	1	1	778	1077.9	523.28	523.31	0				0.17
E01	Copy Number Variation	CNV	Cases	Ch2Unknown		Manual	0	ddPCR Supermix for Probes	0			0.19	0	0	18451	0	356	0	18095	0	18451																		1	1	1190	0	488.85	488.85	0				0.087
E02	Copy Number Variation	CNV	Cases	Ch2Unknown		Manual	63.2	ddPCR Supermix for Probes	1264			67.5	58.9	819	14847	0	1	819	14846	0	15666								0.0012			0.004	0	0.12			0.4	0	1	1	2174	4653.4	1600.1	1759.7	0				65.4
A01	Copy Number Variation	CNV	Control	Ch1Unknown	bCCK_FAM	Manual	8.8	ddPCR Supermix for Probes	176			10.4	7.3	128	16964	0	128	0	16964	0	17092																		1	1	2039	11046	1207	1280.7	0				9.6
D01	Copy Number Variation	CNV	Control	Ch1Unknown	bNPY_FAM	Manual	32.4	ddPCR Supermix for Probes	648			35.3	29.5	482	17252	0	482	0	17252	0	17734																		1	1	4005	11144	3021.3	3242.1	0				33.9
D02	Copy Number Variation	CNV	Control	Ch1Unknown	bSST_HEX	Manual	0	ddPCR Supermix for Probes	0			0.22	0	0	15925	0	0	1803	14122	0	15925																		1	1	375	0	60.457	60.457	0				0.1
A01	Copy Number Variation	CNV	Control	Ch2Unknown		Manual	0	ddPCR Supermix for Probes	0			0.21	0	0	17092	0	128	0	16964	0	17092																		1	1	778	0	532.46	532.46	0				0.094
D01	Copy Number Variation	CNV	Control	Ch2Unknown		Manual	0	ddPCR Supermix for Probes	0			0.2	0	0	17734	0	482	0	17252	0	17734																		1	1	1190	0	483.91	483.91	0				0.091
D02	Copy Number Variation	CNV	Control	Ch2Unknown		Manual	141	ddPCR Supermix for Probes	2820			148	135	1803	14122	0	0	1803	14122	0	15925																		1	1	2174	4700.9	1571.1	1925.5	0				144.7
C01	Copy Number Variation	CNV	NTC	Ch1Unknown	bCCK_FAM	Manual	0	ddPCR Supermix for Probes	0			0.19	0	0	18156	0	0	0	18156	0	18156																		1	1	2039	0	1194.3	1194.3	0				0.089
F01	Copy Number Variation	CNV	NTC	Ch1Unknown	bNPY_FAM	Manual	0	ddPCR Supermix for Probes	0			0.2	0	0	18006	0	0	1	18005	0	18006																		1	1	4005	0	2926.5	2926.5	0				0.089
F02	Copy Number Variation	CNV	NTC	Ch1Unknown	bSST_HEX	Manual	0	ddPCR Supermix for Probes	0			0.21	0	0	16653	0	0	0	16653	0	16653																		1	1	375	0	52.401	52.401	0				0.097
C01	Copy Number Variation	CNV	NTC	Ch2Unknown		Manual	0	ddPCR Supermix for Probes	0			0.19	0	0	18156	0	0	0	18156	0	18156																		1	1	778	0	523.62	523.62	0				0.089
F01	Copy Number Variation	CNV	NTC	Ch2Unknown		Manual	0.07	ddPCR Supermix for Probes	1.4			0.31	0	1	18005	0	0	1	18005	0	18006																		1	1	1190	2514.4	475.18	475.29	0				0.16
F02	Copy Number Variation	CNV	NTC	Ch2Unknown		Manual	0	ddPCR Supermix for Probes	0			0.21	0	0	16653	0	0	0	16653	0	16653																		1	1	2174	0	1574.4	1574.4	0				0.097
[truncated: 13 more columns]

## Sheet: 250109_BSP_Co,Ca_M
Well	ExptType	Experiment	Sample	TargetType	Target	Status	Concentration	Supermix	CopiesPer20uLWell	TotalConfMax	TotalConfMin	PoissonConfMax	PoissonConfMin	Positives	Negatives	Ch1+Ch2+	Ch1+Ch2-	Ch1-Ch2+	Ch1-Ch2-	Linkage	AcceptedDroplets	CNV	TotalCNVMax	TotalCNVMin	PoissonCNVMax	PoissonCNVMin	ReferenceCopies	UnknownCopies	Ratio	TotalRatioMax	TotalRatioMin	PoissonRatioMax	PoissonRatioMin	FractionalAbundance	TotalFractionalAbundanceMax	TotalFractionalAbundanceMin	PoissonFractionalAbundanceMax	PoissonFractionalAbundanceMin	ReferenceAssayNumber	TargetAssayNumber	Threshold	MeanAmplitudeofPositives	MeanAmplitudeofNegatives	MeanAmplitudeTotal	ExperimentComments	MergedWells	TotalConfMax68	TotalConfMin68	PoissonConfMax68
B01	Copy Number Variation	CNV	Cases	Ch1Unknown	bCCK_FAM	Manual	0.18	ddPCR Supermix for Probes	3.6			0.47	0.04	3	19941	0	3	1	19940	0	19944	6			22	0	2	1	3			11	0	75			125	25	1	1	3604	9137.2	1193.2	1194.4	0				0.3
E01	Copy Number Variation	CNV	Cases	Ch1Unknown	bNPY_FAM	Manual	0.18	ddPCR Supermix for Probes	3.6			0.49	0.04	3	19123	0	3	0	19123	0	19126																		1	1	5876	10183	3480.3	3481.3	0				0.32
E02	Copy Number Variation	CNV	Cases	Ch1Unknown	bSST_HEX	Manual	0	ddPCR Supermix for Probes	0			0.3	0	0	11718	0	0	4	11714	0	11718																		1	1	543	0	0.33042	0.33042	0				0.14
B01	Copy Number Variation	CNV	Cases	Ch2Unknown		Manual	0.06	ddPCR Supermix for Probes	1.2			0.28	0	1	19943	0	3	1	19940	0	19944								3			11	0	75			125	25	1	1	888	1558	538.83	538.88	0				0.15
E01	Copy Number Variation	CNV	Cases	Ch2Unknown		Manual	0	ddPCR Supermix for Probes	0			0.18	0	0	19126	0	3	0	19123	0	19126																		1	1	885	0	502.54	502.54	0				0.084
E02	Copy Number Variation	CNV	Cases	Ch2Unknown		Manual	0.4	ddPCR Supermix for Probes	8			0.95	0.12	4	11714	0	0	4	11714	0	11718																		1	1	2700	3777.1	1780.2	1780.9	0				0.64
A01	Copy Number Variation	CNV	Control	Ch1Unknown	bCCK_FAM	Manual	0.3	ddPCR Supermix for Probes	6			0.65	0.1	5	19749	0	5	1	19748	0	19754	10			35	0	2	1	5			18	0	83			119	48	1	1	3604	9362.3	1209.2	1211.3	0				0.45
D01	Copy Number Variation	CNV	Control	Ch1Unknown	bNPY_FAM	Manual	0.19	ddPCR Supermix for Probes	3.8			0.49	0.04	3	18906	0	3	0	18906	0	18909																		1	1	5876	10258	3517.5	3518.5	0				0.32
D02	Copy Number Variation	CNV	Control	Ch1Unknown	bSST_HEX	Manual	0.21	ddPCR Supermix for Probes	4.2			0.68	0.03	2	11019	0	2	6	11013	0	11021	0.7			1.8	0	2	1	0.33			0.91	0	25			58	0	1	1	543	3270.5	1.1757	1.769	0				0.41
A01	Copy Number Variation	CNV	Control	Ch2Unknown		Manual	0.06	ddPCR Supermix for Probes	1.2			0.28	0	1	19753	0	5	1	19748	0	19754								5			18	0	83			119	48	1	1	888	1110.8	537.6	537.63	0				0.15
D01	Copy Number Variation	CNV	Control	Ch2Unknown		Manual	0	ddPCR Supermix for Probes	0			0.19	0	0	18909	0	3	0	18906	0	18909																		1	1	885	0	495.47	495.47	0				0.085
D02	Copy Number Variation	CNV	Control	Ch2Unknown		Manual	0.6	ddPCR Supermix for Probes	12			1.3	0.3	6	11015	0	2	6	11013	0	11021								0.33			0.91	0	25			58	0	1	1	2700	3832	1803.8	1804.9	0				0.94
C01	Copy Number Variation	CNV	NTC	Ch1Unknown	bCCK_FAM	Manual	0	ddPCR Supermix for Probes	0			0.18	0	0	19090	0	0	1	19089	0	19090																		1	1	3604	0	1180.4	1180.4	0				0.084
F01	Copy Number Variation	CNV	NTC	Ch1Unknown	bNPY_FAM	Manual	0	ddPCR Supermix for Probes	0			0.2	0	0	17559	0	0	0	17559	0	17559																		1	1	5876	0	3306.5	3306.5	0				0.092
F02	Copy Number Variation	CNV	NTC	Ch1Unknown	bSST_HEX	Manual	0	ddPCR Supermix for Probes	0			0.31	0	0	11416	0	0	0	11416	0	11416																		1	1	543	0	46.668	46.668	0				0.14
C01	Copy Number Variation	CNV	NTC	Ch2Unknown		Manual	0.06	ddPCR Supermix for Probes	1.2			0.29	0	1	19089	0	0	1	19089	0	19090																		1	1	888	941.93	510.03	510.05	0				0.15
F01	Copy Number Variation	CNV	NTC	Ch2Unknown		Manual	0	ddPCR Supermix for Probes	0			0.2	0	0	17559	0	0	0	17559	0	17559																		1	1	885	0	451.12	451.12	0				0.092
F02	Copy Number Variation	CNV	NTC	Ch2Unknown		Manual	0	ddPCR Supermix for Probes	0			0.31	0	0	11416	0	0	0	11416	0	11416																		1	1	2700	0	1603.2	1603.2	0				0.14
[truncated: 13 more columns]

## Sheet: 250129_BSP_bOOSP2_Co,Ca
Well	ExptType	Experiment	Sample	TargetType	Target	Status	Concentration	Supermix	CopiesPer20uLWell	TotalConfMax	TotalConfMin	PoissonConfMax	PoissonConfMin	Positives	Negatives	Ch1+Ch2+	Ch1+Ch2-	Ch1-Ch2+	Ch1-Ch2-	Linkage	AcceptedDroplets	CNV	TotalCNVMax	TotalCNVMin	PoissonCNVMax	PoissonCNVMin	ReferenceCopies	UnknownCopies	Ratio	TotalRatioMax	TotalRatioMin	PoissonRatioMax	PoissonRatioMin	FractionalAbundance	TotalFractionalAbundanceMax	TotalFractionalAbundanceMin	PoissonFractionalAbundanceMax	PoissonFractionalAbundanceMin	ReferenceAssayNumber	TargetAssayNumber	Threshold	MeanAmplitudeofPositives	MeanAmplitudeofNegatives	MeanAmplitudeTotal	ExperimentComments	MergedWells	TotalConfMax68	TotalConfMin68	PoissonConfMax68
B01	Copy Number Variation	CNV	H Cases	Ch1Unknown		Manual	0	ddPCR Supermix for Probes	0			0.23	0	0	15216	0	0	2667	12549	0	15216																		1	1	254	0	41.367	41.367	0				0.11
B01	Copy Number Variation	CNV	H Cases	Ch2Unknown	bOOSP2_Ex3-4_HEX	Manual	227	ddPCR Supermix for Probes	4540			235	218	2667	12549	0	0	2667	12549	0	15216																		1	1	1810	4026.2	1156.3	1659.4	0				231.1
A01	Copy Number Variation	CNV	H Kontrollen	Ch1Unknown		Manual	0	ddPCR Supermix for Probes	0			0.23	0	0	15452	0	0	40	15412	0	15452																		1	1	254	0	25.6	25.6	0				0.1
A01	Copy Number Variation	CNV	H Kontrollen	Ch2Unknown	bOOSP2_Ex3-4_HEX	Manual	3	ddPCR Supermix for Probes	60			4.1	2.2	40	15412	0	0	40	15412	0	15452																		1	1	1810	4191.2	1152.3	1160.2	0				3.56
F01	Copy Number Variation	CNV	M Cases	Ch1Unknown		Manual	0	ddPCR Supermix for Probes	0			0.23	0	0	15414	0	0	310	15104	0	15414																		1	1	254	0	12.052	12.052	0				0.1
F01	Copy Number Variation	CNV	M Cases	Ch2Unknown	bOOSP2_Ex3-4_HEX	Manual	23.9	ddPCR Supermix for Probes	478			26.6	21.2	310	15104	0	0	310	15104	0	15414																		1	1	1810	3333.7	1265.8	1307.4	0				25.3
E01	Copy Number Variation	CNV	M Kontrollen	Ch1Unknown		Manual	0	ddPCR Supermix for Probes	0			0.22	0	0	15933	0	0	3	15930	0	15933																		1	1	254	0	11.093	11.093	0				0.1
E01	Copy Number Variation	CNV	M Kontrollen	Ch2Unknown	bOOSP2_Ex3-4_HEX	Manual	0.22	ddPCR Supermix for Probes	4.4			0.59	0.05	3	15930	0	0	3	15930	0	15933																		1	1	1810	6264.3	1267.9	1268.9	0				0.38
D01	Copy Number Variation	CNV	RM Cases	Ch1Unknown		Manual	0	ddPCR Supermix for Probes	0			0.22	0	0	16107	0	0	571	15536	0	16107																		1	1	254	0	27.85	27.85	0				0.1
D01	Copy Number Variation	CNV	RM Cases	Ch2Unknown	bOOSP2_Ex3-4_HEX	Manual	42.5	ddPCR Supermix for Probes	850			46	39	571	15536	0	0	571	15536	0	16107																		1	1	1810	4306.6	1143	1255.1	0				44.2
C01	Copy Number Variation	CNV	RM Kontrollen	Ch1Unknown		Manual	0	ddPCR Supermix for Probes	0			0.26	0	0	13682	0	0	9	13673	0	13682																		1	1	254	0	25.848	25.848	0				0.12
C01	Copy Number Variation	CNV	RM Kontrollen	Ch2Unknown	bOOSP2_Ex3-4_HEX	Manual	0.8	ddPCR Supermix for Probes	16			1.4	0.4	9	13673	0	0	9	13673	0	13682																		1	1	1810	4287.1	1142.5	1144.5	0				1.06
H01	Copy Number Variation	CNV	NTC	Ch1Unknown		Manual	0	ddPCR Supermix for Probes	0			0.23	0	0	15555	0	0	0	15555	0	15555																		1	1	254	0	23.386	23.386	0				0.1
H01	Copy Number Variation	CNV	NTC	Ch2Unknown	bOOSP2_Ex3-4_HEX	Manual	0	ddPCR Supermix for Probes	0			0.23	0	0	15555	0	0	0	15555	0	15555																		1	1	1810	0	1142	1142	0				0.1
[truncated: 13 more columns]

## Sheet: AllData
Tissue	Well	ExptType	Experiment	Sample	TargetType	Target	Status	Concentration	Supermix	CopiesPer20uLWell	% positive Droplets	FisherExactTest	PoissonConfMax	PoissonConfMin	Positives	Negatives	Ch1+Ch2+	Ch1+Ch2-	Ch1-Ch2+	Ch1-Ch2-	Linkage	AcceptedDroplets	CNV	TotalCNVMax	TotalCNVMin	PoissonCNVMax	PoissonCNVMin	ReferenceCopies	UnknownCopies	Ratio	TotalRatioMax	TotalRatioMin	PoissonRatioMax	PoissonRatioMin	FractionalAbundance	TotalFractionalAbundanceMax	TotalFractionalAbundanceMin	PoissonFractionalAbundanceMax	PoissonFractionalAbundanceMin	ReferenceAssayNumber	TargetAssayNumber	Threshold	MeanAmplitudeofPositives	MeanAmplitudeofNegatives	MeanAmplitudeTotal	ExperimentComments	MergedWells	TotalConfMax68	TotalConfMin68
Brainstem	B01	Copy Number Variation	CNV	Cases	Ch1Unknown	bCCK_FAM	Manual	5.7	ddPCR Supermix for Probes	114	0.00480878		7	4.5	85	17591	0	85	2	17589	0	17676	90			220	0	2	1	40			110	0	97.7			101.2	94.3	1	1	2106	11455	1147.3	1196.9	0
Brainstem	E01	Copy Number Variation	CNV	Cases	Ch1Unknown	bNPY_FAM	Manual	10.7	ddPCR Supermix for Probes	214	0.00904013		12.4	9	157	17210	0	157	0	17210	0	17367																		1	1	4602	10623	3177.4	3244.7	0
Brainstem	E02	Copy Number Variation	CNV	Cases	Ch1Unknown		Manual	0.08	ddPCR Supermix for Probes	1.6			0.37	0	1	15063	1	0	2405	12658	0.0781	15064	0.0008			0.0026	0	2	1	0.0004			0.0013	0	0.04			0.13	0	1	1	210	299.18	47.69	47707	0
Brainstem	B01	Copy Number Variation	CNV	Cases	Ch2Unknown		Manual	0.13	ddPCR Supermix for Probes	2.6			0.43	0.02	2	17674	0	85	2	17589	0	17676								40			110	0	97.7			101.2	94.3	1	1	775	863.36	497.54	497.58	0
Brainstem	E01	Copy Number Variation	CNV	Cases	Ch2Unknown		Manual	0	ddPCR Supermix for Probes	0			0.2	0	0	17367	0	157	0	17210	0	17367																		1	1	1028	0	439.15	439.15	0
Brainstem	E02	Copy Number Variation	CNV	Cases	Ch2Unknown	bSST_HEX	Manual	205	ddPCR Supermix for Probes	4100	0.159719		213	197	2406	12658	1	0	2405	12658	0.0781	15064								0.0004			0.0013	0	0.04			0.13	0	1	1	1966	4218.5	1480.6	1917.9	0
Brainstem	A01	Copy Number Variation	CNV	Control	Ch1Unknown	bCCK_FAM	Manual	114	ddPCR Supermix for Probes	2280	0.0923353		120	108	1336	13133	0	1336	1	13132	0	14469	2800			9400	0	2	1	1400			4700	0	99.93			100.1	99.76	1	1	2106	11495	1149	2104.3	0
Brainstem	D01	Copy Number Variation	CNV	Control	Ch1Unknown	bNPY_FAM	Manual	186	ddPCR Supermix for Probes	3720	0.145997		193	178	2418	14144	1	2417	0	14144	0.071	16562	5000			10000	0	2	1	2600			8800	0	99.96			100.05	99.87	1	1	4602	10754	3231.2	4329.5	0
Brainstem	D02	Copy Number Variation	CNV	Control	Ch1Unknown		Manual	0	ddPCR Supermix for Probes	0			0.22	0	0	15709	0	0	9050	6659	0	15709																		1	1	210	0	67066	67066	0
Brainstem	A01	Copy Number Variation	CNV	Control	Ch2Unknown		Manual	0.08	ddPCR Supermix for Probes	1.6			0.39	0	1	14468	0	1336	1	13132	0	14469								1400			4700	0	99.93			100.1	99.76	1	1	775	925.58	486.08	486.11	0
Brainstem	D01	Copy Number Variation	CNV	Control	Ch2Unknown		Manual	0.07	ddPCR Supermix for Probes	1.4			0.34	0	1	16561	1	2417	0	14144	0.071	16562								2600			8800	0	99.96			100.05	99.87	1	1	1028	1030.3	491.08	491.11	0
Brainstem	D02	Copy Number Variation	CNV	Control	Ch2Unknown	bSST_HEX	Manual	1010	ddPCR Supermix for Probes	20200	0.576103		1031	988	9050	6659	0	0	9050	6659	0	15709																		1	1	1966	4326.6	1489.3	3123.9	0
Brainstem	C01	Copy Number Variation	CNV	NTC	Ch1Unknown		Manual	0	ddPCR Supermix for Probes	0			0.2	0	0	17713	0	0	0	17713	0	17713																		1	1	2106	0	1163.7	1163.7	0
Brainstem	F01	Copy Number Variation	CNV	NTC	Ch1Unknown		Manual	0	ddPCR Supermix for Probes	0			0.21	0	0	17090	0	0	0	17090	0	17090																		1	1	4602	0	3177.2	3177.2	0
Brainstem	F02	Copy Number Variation	CNV	NTC	Ch1Unknown		Manual	0.15	ddPCR Supermix for Probes	3			0.47	0.02	2	15895	0	2	1	15894	0	15897	4			15	0	2	1	2			7.6	0	70			130	0	1	1	210	306.33	43697	43.73	0
Brainstem	C01	Copy Number Variation	CNV	NTC	Ch2Unknown		Manual	0	ddPCR Supermix for Probes	0			0.2	0	0	17713	0	0	0	17713	0	17713																		1	1	775	0	507.47	507.47	0
Brainstem	F01	Copy Number Variation	CNV	NTC	Ch2Unknown		Manual	0	ddPCR Supermix for Probes	0			0.21	0	0	17090	0	0	0	17090	0	17090																		1	1	1028	0	445.89	445.89	0
Brainstem	F02	Copy Number Variation	CNV	NTC	Ch2Unknown		Manual	0.07	ddPCR Supermix for Probes	1.4			0.35	0	1	15896	0	2	1	15894	0	15897								2			7.6	0	70			130	0	1	1	1966	3137.9	1508.3	1508.4	0
Brainstem	B01	Copy Number Variation	CNV	H Cases	Ch1Unknown		Manual	0	ddPCR Supermix for Probes	0			0.23	0	0	15216	0	0	2667	12549	0	15216																		1	1	254	0	41367	41367	0
Brainstem	B01	Copy Number Variation	CNV	H Cases	Ch2Unknown	bOOSP2_HEX	Manual	227	ddPCR Supermix for Probes	4540	0.175276		235	218	2667	12549	0	0	2667	12549	0	15216																		1	1	1810	4026.2	1156.3	1659.4	0
Brainstem	A01	Copy Number Variation	CNV	H Kontrollen	Ch1Unknown		Manual	0	ddPCR Supermix for Probes	0			0.23	0	0	15452	0	0	40	15412	0	15452																		1	1	254	0	25.6	25.6	0
Brainstem	A01	Copy Number Variation	CNV	H Kontrollen	Ch2Unknown	bOOSP2_HEX	Manual	3	ddPCR Supermix for Probes	60	0.00258866		4.1	2.2	40	15412	0	0	40	15412	0	15452																		1	1	1810	4191.2	1152.3	1160.2	0
SpinalCord	B01	Copy Number Variation	CNV	Cases	Ch1Unknown	bCCK_FAM	Manual	6.6	ddPCR Supermix for Probes	132	0.00556312		8	5.3	98	17518	0	98	1	17517	0	17616	200			660	0	2	1	100			330	0	99			101.4	96.6	1	1	2039	11009	1188.1	1242.8	0
SpinalCord	E01	Copy Number Variation	CNV	Cases	Ch1Unknown	bNPY_FAM	Manual	22.9	ddPCR Supermix for Probes	458	0.0192943		25.3	20.5	356	18095	0	356	0	18095	0	18451																		1	1	4005	11126	3043.6	3199.6	0
SpinalCord	E02	Copy Number Variation	CNV	Cases	Ch1Unknown		Manual	0.08	ddPCR Supermix for Probes	1.6			0.36	0	1	15665	0	1	819	14846	0	15666	0.0024			0.008	0	2	1	0.0012			0.004	0	0.12			0.4	0	1	1	375	1518.3	57933	58026	0
SpinalCord	B01	Copy Number Variation	CNV	Cases	Ch2Unknown		Manual	0.07	ddPCR Supermix for Probes	1.4			0.32	0	1	17615	0	98	1	17517	0	17616								100			330	0	99			101.4	96.6	1	1	778	1077.9	523.28	523.31	0
SpinalCord	E01	Copy Number Variation	CNV	Cases	Ch2Unknown		Manual	0	ddPCR Supermix for Probes	0			0.19	0	0	18451	0	356	0	18095	0	18451																		1	1	1190	0	488.85	488.85	0
SpinalCord	E02	Copy Number Variation	CNV	Cases	Ch2Unknown	bSST_HEX	Manual	63.2	ddPCR Supermix for Probes	1264	0.0522788		67.5	58.9	819	14847	0	1	819	14846	0	15666								0.0012			0.004	0	0.12			0.4	0	1	1	2174	4653.4	1600.1	1759.7	0
SpinalCord	A01	Copy Number Variation	CNV	Control	Ch1Unknown	bCCK_FAM	Manual	8.8	ddPCR Supermix for Probes	176	0.00748888		10.4	7.3	128	16964	0	128	0	16964	0	17092																		1	1	2039	11046	1207	1280.7	0
SpinalCord	D01	Copy Number Variation	CNV	Control	Ch1Unknown	bNPY_FAM	Manual	32.4	ddPCR Supermix for Probes	648	0.0271794		35.3	29.5	482	17252	0	482	0	17252	0	17734																		1	1	4005	11144	3021.3	3242.1	0
SpinalCord	D02	Copy Number Variation	CNV	Control	Ch1Unknown		Manual	0	ddPCR Supermix for Probes	0			0.22	0	0	15925	0	0	1803	14122	0	15925																		1	1	375	0	60457	60457	0
SpinalCord	A01	Copy Number Variation	CNV	Control	Ch2Unknown		Manual	0	ddPCR Supermix for Probes	0			0.21	0	0	17092	0	128	0	16964	0	17092																		1	1	778	0	532.46	532.46	0
SpinalCord	D01	Copy Number Variation	CNV	Control	Ch2Unknown		Manual	0	ddPCR Supermix for Probes	0			0.2	0	0	17734	0	482	0	17252	0	17734																		1	1	1190	0	483.91	483.91	0
SpinalCord	D02	Copy Number Variation	CNV	Control	Ch2Unknown	bSST_HEX	Manual	141	ddPCR Supermix for Probes	2820	0.113218		148	135	1803	14122	0	0	1803	14122	0	15925																		1	1	2174	4700.9	1571.1	1925.5	0
SpinalCord	C01	Copy Number Variation	CNV	NTC	Ch1Unknown		Manual	0	ddPCR Supermix for Probes	0	0		0.19	0	0	18156	0	0	0	18156	0	18156																		1	1	2039	0	1194.3	1194.3	0
SpinalCord	F01	Copy Number Variation	CNV	NTC	Ch1Unknown		Manual	0	ddPCR Supermix for Probes	0	0		0.2	0	0	18006	0	0	1	18005	0	18006																		1	1	4005	0	2926.5	2926.5	0
SpinalCord	F02	Copy Number Variation	CNV	NTC	Ch1Unknown		Manual	0	ddPCR Supermix for Probes	0	0		0.21	0	0	16653	0	0	0	16653	0	16653																		1	1	375	0	52401	52401	0
SpinalCord	C01	Copy Number Variation	CNV	NTC	Ch2Unknown		Manual	0	ddPCR Supermix for Probes	0	0		0.19	0	0	18156	0	0	0	18156	0	18156																		1	1	778	0	523.62	523.62	0
SpinalCord	F01	Copy Number Variation	CNV	NTC	Ch2Unknown		Manual	0.07	ddPCR Supermix for Probes	1.4	5.5537e-05		0.31	0	1	18005	0	0	1	18005	0	18006																		1	1	1190	2514.4	475.18	475.29	0
SpinalCord	F02	Copy Number Variation	CNV	NTC	Ch2Unknown		Manual	0	ddPCR Supermix for Probes	0	0		0.21	0	0	16653	0	0	0	16653	0	16653																		1	1	2174	0	1574.4	1574.4	0
SpinalCord	D01	Copy Number Variation	CNV	RM Cases	Ch1Unknown		Manual	0	ddPCR Supermix for Probes	0	0		0.22	0	0	16107	0	0	571	15536	0	16107																		1	1	254	0	27.85	27.85	0
SpinalCord	D01	Copy Number Variation	CNV	RM Cases	Ch2Unknown	bOOSP2_HEX	Manual	42.5	ddPCR Supermix for Probes	850	0.0354504		46	39	571	15536	0	0	571	15536	0	16107																		1	1	1810	4306.6	1143	1255.1	0
SpinalCord	C01	Copy Number Variation	CNV	RM Kontrollen	Ch1Unknown		Manual	0	ddPCR Supermix for Probes	0	0		0.26	0	0	13682	0	0	9	13673	0	13682																		1	1	254	0	25848	25848	0
SpinalCord	C01	Copy Number Variation	CNV	RM Kontrollen	Ch2Unknown	bOOSP2_HEX	Manual	0.8	ddPCR Supermix for Probes	16	0.000657799		1.4	0.4	9	13673	0	0	9	13673	0	13682																		1	1	1810	4287.1	1142.5	1144.5	0
Muscle	B01	Copy Number Variation	CNV	Cases	Ch1Unknown	bCCK_FAM	Manual	0.18	ddPCR Supermix for Probes	3.6	0.000150421		0.47	0.04	3	19941	0	3	1	19940	0	19944	6			22	0	2	1	3			11	0	75			125	25	1	1	3604	9137.2	1193.2	1194.4	0
Muscle	E01	Copy Number Variation	CNV	Cases	Ch1Unknown	bNPY_FAM	Manual	0.18	ddPCR Supermix for Probes	3.6	0.000156855		0.49	0.04	3	19123	0	3	0	19123	0	19126																		1	1	5876	10183	3480.3	3481.3	0
Muscle	E02	Copy Number Variation	CNV	Cases	Ch1Unknown		Manual	0	ddPCR Supermix for Probes	0	0		0.3	0	0	11718	0	0	4	11714	0	11718																		1	1	543	0	0.33042	0.33042	0
Muscle	B01	Copy Number Variation	CNV	Cases	Ch2Unknown		Manual	0.06	ddPCR Supermix for Probes	1.2	5.01404e-05		0.28	0	1	19943	0	3	1	19940	0	19944								3			11	0	75			125	25	1	1	888	1558	538.83	538.88	0
Muscle	E01	Copy Number Variation	CNV	Cases	Ch2Unknown		Manual	0	ddPCR Supermix for Probes	0	0		0.18	0	0	19126	0	3	0	19123	0	19126																		1	1	885	0	502.54	502.54	0
Muscle	E02	Copy Number Variation	CNV	Cases	Ch2Unknown	bSST_HEX	Manual	0.4	ddPCR Supermix for Probes	8	0.000341355		0.95	0.12	4	11714	0	0	4	11714	0	11718																		1	1	2700	3777.1	1780.2	1780.9	0
Muscle	A01	Copy Number Variation	CNV	Control	Ch1Unknown	bCCK_FAM	Manual	0.3	ddPCR Supermix for Probes	6	0.000253113		0.65	0.1	5	19749	0	5	1	19748	0	19754	10			35	0	2	1	5			18	0	83			119	48	1	1	3604	9362.3	1209.2	1211.3	0
Muscle	D01	Copy Number Variation	CNV	Control	Ch1Unknown	bNPY_FAM	Manual	0.19	ddPCR Supermix for Probes	3.8	0.000158655		0.49	0.04	3	18906	0	3	0	18906	0	18909																		1	1	5876	10258	3517.5	3518.5	0
Muscle	D02	Copy Number Variation	CNV	Control	Ch1Unknown		Manual	0.21	ddPCR Supermix for Probes	4.2	0.000181472		0.68	0.03	2	11019	0	2	6	11013	0	11021	0.7			1.8	0	2	1	0.33			0.91	0	25			58	0	1	1	543	3270.5	11757	1769	0
Muscle	A01	Copy Number Variation	CNV	Control	Ch2Unknown		Manual	0.06	ddPCR Supermix for Probes	1.2	5.06227e-05		0.28	0	1	19753	0	5	1	19748	0	19754								5			18	0	83			119	48	1	1	888	1110.8	537.6	537.63	0
Muscle	D01	Copy Number Variation	CNV	Control	Ch2Unknown		Manual	0	ddPCR Supermix for Probes	0	0		0.19	0	0	18909	0	3	0	18906	0	18909																		1	1	885	0	495.47	495.47	0
Muscle	D02	Copy Number Variation	CNV	Control	Ch2Unknown	bSST_HEX	Manual	0.6	ddPCR Supermix for Probes	12	0.000544415		1.3	0.3	6	11015	0	2	6	11013	0	11021								0.33			0.91	0	25			58	0	1	1	2700	3832	1803.8	1804.9	0
Muscle	C01	Copy Number Variation	CNV	NTC	Ch1Unknown		Manual	0	ddPCR Supermix for Probes	0	0		0.18	0	0	19090	0	0	1	19089	0	19090																		1	1	3604	0	1180.4	1180.4	0
Muscle	F01	Copy Number Variation	CNV	NTC	Ch1Unknown		Manual	0	ddPCR Supermix for Probes	0	0		0.2	0	0	17559	0	0	0	17559	0	17559																		1	1	5876	0	3306.5	3306.5	0
Muscle	F02	Copy Number Variation	CNV	NTC	Ch1Unknown		Manual	0	ddPCR Supermix for Probes	0	0		0.31	0	0	11416	0	0	0	11416	0	11416																		1	1	543	0	46668	46668	0
Muscle	C01	Copy Number Variation	CNV	NTC	Ch2Unknown		Manual	0.06	ddPCR Supermix for Probes	1.2	5.23834e-05		0.29	0	1	19089	0	0	1	19089	0	19090																		1	1	888	941.93	510.03	510.05	0
Muscle	F01	Copy Number Variation	CNV	NTC	Ch2Unknown		Manual	0	ddPCR Supermix for Probes	0	0		0.2	0	0	17559	0	0	0	17559	0	17559																		1	1	885	0	451.12	451.12	0
Muscle	F02	Copy Number Variation	CNV	NTC	Ch2Unknown		Manual	0	ddPCR Supermix for Probes	0	0		0.31	0	0	11416	0	0	0	11416	0	11416																		1	1	2700	0	1603.2	1603.2	0
Muscle	F01	Copy Number Variation	CNV	M Cases	Ch1Unknown		Manual	0	ddPCR Supermix for Probes	0	0		0.23	0	0	15414	0	0	310	15104	0	15414																		1	1	254	0	12052	12052	0
Muscle	F01	Copy Number Variation	CNV	M Cases	Ch2Unknown	bOOSP2_HEX	Manual	23.9	ddPCR Supermix for Probes	478	0.0201116		26.6	21.2	310	15104	0	0	310	15104	0	15414																		1	1	1810	3333.7	1265.8	1307.4	0
Muscle	E01	Copy Number Variation	CNV	M Kontrollen	Ch1Unknown		Manual	0	ddPCR Supermix for Probes	0	0		0.22	0	0	15933	0	0	3	15930	0	15933																		1	1	254	0	11093	11093	0
Muscle	E01	Copy Number Variation	CNV	M Kontrollen	Ch2Unknown	bOOSP2_HEX	Manual	0.22	ddPCR Supermix for Probes	4.4	0.000188288		0.59	0.05	3	15930	0	0	3	15930	0	15933																		1	1	1810	6264.3	1267.9	1268.9	0
NTC_OOSP2	H01	Copy Number Variation	CNV	NTC	Ch1Unknown		Manual	0	ddPCR Supermix for Probes	0	0		0.23	0	0	15555	0	0	0	15555	0	15555																		1	1	254	0	23386	23386	0
NTC_OOSP2	H01	Copy Number Variation	CNV	NTC	Ch2Unknown		Manual	0	ddPCR Supermix for Probes	0	0		0.23	0	0	15555	0	0	0	15555	0	15555																		1	1	1810	0	1142	1142	0
[truncated: 14 more columns]

## Sheet: Analysis
Tissue	Well	ExptType	Experiment	Sample	TargetType	Target	Status	Concentration	Supermix	CopiesPer20uLWell	% positive Droplets	Chi-Square Expected value	Chi Square (X2)	Pearson X2-Test P-Value	Effectsize Phi-Coefficient(φ)	PoissonConfMax	PoissonConfMin	Positives	Negatives	Ch1+Ch2+	Ch1+Ch2-	Ch1-Ch2+	Ch1-Ch2-	Linkage	AcceptedDroplets	CNV	TotalCNVMax	TotalCNVMin	PoissonCNVMax	PoissonCNVMin	ReferenceCopies	UnknownCopies	Ratio	TotalRatioMax	TotalRatioMin	PoissonRatioMax	PoissonRatioMin	FractionalAbundance	TotalFractionalAbundanceMax	TotalFractionalAbundanceMin	PoissonFractionalAbundanceMax	PoissonFractionalAbundanceMin	ReferenceAssayNumber	TargetAssayNumber	Threshold	MeanAmplitudeofPositives	MeanAmplitudeofNegatives	MeanAmplitudeTotal	ExperimentComments
Brainstem	B01	Copy Number Variation	CNV	Cases	Ch1Unknown	bCCK_FAM	Manual	5.7	ddPCR Supermix for Probes	114	0.00480878	1279.84	7.37719	0	0.0151492	7	4.5	85	17591	0	85	2	17589	0	17676	90			220	0	2	1	40			110	0	97.7			101.2	94.3	1	1	2106	11455	1147.3	1196.9	0
Brainstem	E01	Copy Number Variation	CNV	Cases	Ch1Unknown	bNPY_FAM	Manual	10.7	ddPCR Supermix for Probes	214	0.00904013	1942.47	15.1822	0	0.0211535	12.4	9	157	17210	0	157	0	17210	0	17367																		1	1	4602	10623	3177.4	3244.7	0
Brainstem	E02	Copy Number Variation	CNV	Cases	Ch2Unknown	bSST_HEX	Manual	205	ddPCR Supermix for Probes	4100	0.159719	9336.25	699.911	0	0.150812	213	197	2406	12658	1	0	2405	12658	0.0781	15064								0.0004			0.0013	0	0.04			0.13	0	1	1	1966	4218.5	1480.6	1917.9	0
Brainstem	A01	Copy Number Variation	CNV	Control	Ch1Unknown	bCCK_FAM	Manual	114	ddPCR Supermix for Probes	2280	0.0923353	1114.16	390.849		0.110268	120	108	1336	13133	0	1336	1	13132	0	14469	2800			9400	0	2	1	1400			4700	0	99.93			100.1	99.76	1	1	2106	11495	1149	2104.3	0
Brainstem	D01	Copy Number Variation	CNV	Control	Ch1Unknown	bNPY_FAM	Manual	186	ddPCR Supermix for Probes	3720	0.145997	1991.53	455.7		0.115892	193	178	2418	14144	1	2417	0	14144	0.071	16562	5000			10000	0	2	1	2600			8800	0	99.96			100.05	99.87	1	1	4602	10754	3231.2	4329.5	0
Brainstem	D02	Copy Number Variation	CNV	Control	Ch2Unknown	bSST_HEX	Manual	1010	ddPCR Supermix for Probes	20200	0.576103	14963.7	6154.58		0.447213	1031	988	9050	6659	0	0	9050	6659	0	15709																		1	1	1966	4326.6	1489.3	3123.9	0
Brainstem	B01	Copy Number Variation	CNV	H Cases	Ch2Unknown	bOOSP2_HEX	Manual	227	ddPCR Supermix for Probes	4540	0.175276	2414.22	772.716	0	0.158733	235	218	2667	12549	0	0	2667	12549	0	15216																		1	1	1810	4026.2	1156.3	1659.4	0
Brainstem	A01	Copy Number Variation	CNV	H Control	Ch2Unknown	bOOSP2_HEX	Manual	3	ddPCR Supermix for Probes	60	0.00258866	2185.78	6.66667		0.0147439	4.1	2.2	40	15412	0	0	40	15412	0	15452																		1	1	1810	4191.2	1152.3	1160.2	0
SpinalCord	B01	Copy Number Variation	CNV	Cases	Ch1Unknown	bCCK_FAM	Manual	6.6	ddPCR Supermix for Probes	132	0.00556312	156.258	8.75758	0.00548597	0.0158846	8	5.3	98	17518	0	98	1	17517	0	17616	200			660	0	2	1	100			330	0	99			101.4	96.6	1	1	2039	11009	1188.1	1242.8	0
SpinalCord	E01	Copy Number Variation	CNV	Cases	Ch1Unknown	bNPY_FAM	Manual	22.9	ddPCR Supermix for Probes	458	0.0192943	562.906	22.7162	1.4757e-10	0.0250555	25.3	20.5	356	18095	0	356	0	18095	0	18451																		1	1	4005	11126	3043.6	3199.6	0
SpinalCord	E02	Copy Number Variation	CNV	Cases	Ch2Unknown	bSST_HEX	Manual	63.2	ddPCR Supermix for Probes	1264	0.0522788	1990.66	156.665	1.99044e-130	0.0704214	67.5	58.9	819	14847	0	1	819	14846	0	15666								0.0012			0.004	0	0.12			0.4	0	1	1	2174	4653.4	1600.1	1759.7	0
SpinalCord	A01	Copy Number Variation	CNV	Control	Ch1Unknown	bCCK_FAM	Manual	8.8	ddPCR Supermix for Probes	176	0.00748888	151.742	13.0909		0.0194209	10.4	7.3	128	16964	0	128	0	16964	0	17092																		1	1	2039	11046	1207	1280.7	0
SpinalCord	D01	Copy Number Variation	CNV	Control	Ch1Unknown	bNPY_FAM	Manual	32.4	ddPCR Supermix for Probes	648	0.0271794	543.094	42.5247		0.0342812	35.3	29.5	482	17252	0	482	0	17252	0	17734																		1	1	4005	11144	3021.3	3242.1	0
SpinalCord	D02	Copy Number Variation	CNV	Control	Ch2Unknown	bSST_HEX	Manual	141	ddPCR Supermix for Probes	2820	0.113218	2093.34	366.769		0.107749	148	135	1803	14122	0	0	1803	14122	0	15925																		1	1	2174	4700.9	1571.1	1925.5	0
SpinalCord	D01	Copy Number Variation	CNV	RM Cases	Ch2Unknown	bOOSP2_HEX	Manual	42.5	ddPCR Supermix for Probes	850	0.0354504	471.83	91.5776	0	0.0554456	46	39	571	15536	0	0	571	15536	0	16107																		1	1	1810	4306.6	1143	1255.1	0
SpinalCord	C01	Copy Number Variation	CNV	RM Control	Ch2Unknown	bOOSP2_HEX	Manual	0.8	ddPCR Supermix for Probes	16	0.000657799	394.17	3.0625		0.0101393	1.4	0.4	9	13673	0	0	9	13673	0	13682																		1	1	1810	4287.1	1142.5	1144.5	0
Muscle	B01	Copy Number Variation	CNV	Cases	Ch1Unknown	bCCK_FAM	Manual	0.18	ddPCR Supermix for Probes	3.6	0.000150421	4.82292	0.1	0.429821	0.00158714	0.47	0.04	3	19941	0	3	1	19940	0	19944	6			22	0	2	1	3			11	0	75			125	25	1	1	3604	9137.2	1193.2	1194.4	0
Muscle	E01	Copy Number Variation	CNV	Cases	Ch1Unknown	bNPY_FAM	Manual	0.18	ddPCR Supermix for Probes	3.6	0.000156855	3.72109	0.1	0.929053	0.00162147	0.49	0.04	3	19123	0	3	0	19123	0	19126																		1	1	5876	10183	3480.3	3481.3	0
Muscle	E02	Copy Number Variation	CNV	Cases	Ch2Unknown	bSST_HEX	Manual	0.4	ddPCR Supermix for Probes	8	0.000341355	10.3055	2	0.302077	0.00937841	0.95	0.12	4	11714	0	0	4	11714	0	11718																		1	1	2700	3777.1	1780.2	1780.9	0
Muscle	A01	Copy Number Variation	CNV	Control	Ch1Unknown	bCCK_FAM	Manual	0.3	ddPCR Supermix for Probes	6	0.000253113	4.77708	0.166667		0.00204899	0.65	0.1	5	19749	0	5	1	19748	0	19754	10			35	0	2	1	5			18	0	83			119	48	1	1	3604	9362.3	1209.2	1211.3	0
Muscle	D01	Copy Number Variation	CNV	Control	Ch1Unknown	bNPY_FAM	Manual	0.19	ddPCR Supermix for Probes	3.8	0.000158655	3.67891	0.168421		0.00210429	0.49	0.04	3	18906	0	3	0	18906	0	18909																		1	1	5876	10258	3517.5	3518.5	0
Muscle	D02	Copy Number Variation	CNV	Control	Ch2Unknown	bSST_HEX	Manual	0.6	ddPCR Supermix for Probes	12	0.000544415	9.69449	3		0.0114862	1.3	0.3	6	11015	0	2	6	11013	0	11021								0.33			0.91	0	25			58	0	1	1	2700	3832	1803.8	1804.9	0
Muscle	F01	Copy Number Variation	CNV	M Cases	Ch2Unknown	bOOSP2_HEX	Manual	23.9	ddPCR Supermix for Probes	478	0.0201116	238.503	59.046	0	0.0434008	26.6	21.2	310	15104	0	0	310	15104	0	15414																		1	1	1810	3333.7	1265.8	1307.4	0
Muscle	E01	Copy Number Variation	CNV	M Control	Ch2Unknown	bOOSP2_HEX	Manual	0.22	ddPCR Supermix for Probes	4.4	0.000188288	243.897	0.445455		0.00376967	0.59	0.05	3	15930	0	0	3	15930	0	15933																		1	1	1810	6264.3	1267.9	1268.9	0
Observed (Poisson Corrected)																		Expected
bCCK_FAM	Brainstem	pos. Droplets	neg. Droplets	Total		bCCK_FAM	SpinalCord	pos. Droplets	neg. Droplets	Total		bCCK_FAM	Muscle	pos. Droplets	neg. Droplets	Total		bCCK_FAM	Brainstem	pos. Droplets	neg. Droplets	Total		bCCK_FAM	SpinalCord	pos. Droplets	neg. Droplets	Total		bCCK_FAM	Muscle	pos. Droplets	neg. Droplets	Total
Chi-Square Test of Independence	Cases	114	17591	17705		Chi-Square Test of Independence	Cases	132	17518	17650		Chi-Square Test of Independence	Cases	3.6	19941	19944.6		Chi-Square Test of Independence	Cases	1279.84	16425.2	17705		Chi-Square Test of Independence	Cases	156.258	17493.7	17650		Chi-Square Test of Independence	Cases	4.82292	19939.8	19944.6
	Controls	2280	13133	15413			Controls	176	16964	17140			Controls	6	19749	19755			Controls	1114.16	14298.8	15413			Controls	151.742	16988.3	17140			Controls	4.77708	19750.2	19755
	Total	2394	30724	33118			Total	308	34482	34790			Total	9.6	39690	39699.6			Total	2394	30724	33118			Total	308	34482	34790			Total	9.6	39690	39699.6
bNPY_FAM	Brainstem	pos. Droplets	neg. Droplets	Total		bNPY_FAM	SpinalCord	pos. Droplets	neg. Droplets	Total		bNPY_FAM	Muscle	pos. Droplets	neg. Droplets	Total		bNPY_FAM	Brainstem	pos. Droplets	neg. Droplets	Total		bNPY_FAM	SpinalCord	pos. Droplets	neg. Droplets	Total		bNPY_FAM	Muscle	pos. Droplets	neg. Droplets	Total
Chi-Square Test of Independence	Cases	214	17210	17424		Chi-Square Test of Independence	Cases	458	18095	18553		Chi-Square Test of Independence	Cases	3.6	19123	19126.6		Chi-Square Test of Independence	Cases	1942.47	15481.5	17424		Chi-Square Test of Independence	Cases	562.906	17990.1	18553		Chi-Square Test of Independence	Cases	3.72109	19122.9	19126.6
	Controls	3720	14144	17864			Controls	648	17252	17900			Controls	3.8	18906	18909.8			Controls	1991.53	15872.5	17864			Controls	543.094	17356.9	17900			Controls	3.67891	18906.1	18909.8
	Total	3934	31354	35288			Total	1106	35347	36453			Total	7.4	38029	38036.4			Total	3934	31354	35288			Total	1106	35347	36453			Total	7.4	38029	38036.4
bSST_HEX	Brainstem	pos. Droplets	neg. Droplets	Total		bSST_HEX	SpinalCord	pos. Droplets	neg. Droplets	Total		bSST_HEX	Muscle	pos. Droplets	neg. Droplets	Total		bSST_HEX	Brainstem	pos. Droplets	neg. Droplets	Total		bSST_HEX	SpinalCord	pos. Droplets	neg. Droplets	Total		bSST_HEX	Muscle	pos. Droplets	neg. Droplets	Total
Chi-Square Test of Independence	Cases	4100	12658	16758		Chi-Square Test of Independence	Cases	1264	14847	16111		Chi-Square Test of Independence	Cases	8	11714	11722		Chi-Square Test of Independence	Cases	9336.25	7421.75	16758		Chi-Square Test of Independence	Cases	1990.66	14120.3	16111		Chi-Square Test of Independence	Cases	10.3055	11711.7	11722
	Controls	20200	6659	26859			Controls	2820	14122	16942			Controls	12	11015	11027			Controls	14963.7	11895.3	26859			Controls	2093.34	14848.7	16942			Controls	9.69449	11017.3	11027
	Total	24300	19317	43617			Total	4084	28969	33053			Total	20	22729	22749			Total	24300	19317	43617			Total	4084	28969	33053			Total	20	22729	22749
bOOSP2_HEX	Brainstem	pos. Droplets	neg. Droplets	Total		bOOSP2_HEX	SpinalCord	pos. Droplets	neg. Droplets	Total		bOOSP2_HEX	Muscle	pos. Droplets	neg. Droplets	Total		bOOSP2_HEX	Brainstem	pos. Droplets	neg. Droplets	Total		bOOSP2_HEX	SpinalCord	pos. Droplets	neg. Droplets	Total		bOOSP2_HEX	Muscle	pos. Droplets	neg. Droplets	Total
Chi-Square Test of Independence	Cases	4540	12549	17089		Chi-Square Test of Independence	Cases	850	15536	16386		Chi-Square Test of Independence	Cases	478	15104	15582		Chi-Square Test of Independence	Cases	1207.11	7337.39	8544.5		Chi-Square Test of Independence	Cases	235.915	7957.09	8193		Chi-Square Test of Independence	Cases	119.252	7671.75	7791
	Controls	60	15412	15472			Controls	16	13673	13689			Controls	4.4	15930	15934.4			Controls	1092.89	6643.11	7736			Controls	197.085	6647.41	6844.5			Controls	121.948	7845.25	7967.2
	Total	4600	27961	65122			Total	866	29209	60150			Total	482.4	31034	63032.8			Total	2300	13980.5	32561			Total	433	14604.5	30075			Total	241.2	15517	31516.4
[truncated: 17 more columns]

## Sheet: BSP_ddPCRs_Assays
PCR Mastermix:			Sample No
			8
1.98	µl	cDNA_ddPCR_F (10µM)	15.84	µl
1.98	µl	cDNA_ddPCR_R (10µM)	15.84	µl
0.55	µl	cDNA_ddPCR_P (10µM)	4.4	µl
2	µl	cDNA	-	µl
4.49	µl	H2O	35.92	µl
11	µl	2x ddPCR Supermix for Probes, Bio-Rad (CHX)	88	µl
22	µl		160	µl
			20	µl
PCR Primer and Probes:
bCCK_Ex1_ddPCR_F		ggccaggtacatccagcag
bCCK_Ex1+2_ddPCR_P		[FAM]tcggaaagctccttctggccga[BHQ1]	cDNA: 73bp
bCCK_Ex2_ddPCR_R		caggctttgcaggttcttgatc	gDNA: 3957bp
bNPY_Ex2_ddPCR_F		cgctgcgacactacatcaatc
bNPY_Ex3_ddPCR_P		[FAM]acgatctagccccgagaccctg[BHQ1]	cDNA: 101bp
bNPY_Ex3_ddPCR_R		tcccgtgctttctctcatcaag	gDNA: 3739bp
bSST_Ex1_ddPCR_F		cgtcagtttctgcagaaatccc
bSST_Ex2_ddPCR_P		[HEX]tgatgccctggagcctgaaga[BHQ1]	cDNA: 158bp
bSST_Ex2_ddPCR_R		agcctcatttcatcctgctcag	gDNA: 997bp
bOOSP2_Ex3_ddPCR_F		tgtgtcgtcacacaacaag	cDNA: 105bp
bOOSP2_Ex4_ddPCR_P		[HEX]ctgaaagtggagatgatgaaaccagctctg[BHQ1]	gDNA: 1320bp
bOOSP2_Ex4_ddPCR_R		ctgcattatgtaagaaacttccatg
QX200 Droplet Generator		Pull the drops into 8 strips
Thermocycler Programme
95°C	–	10min
95°C	–	30sec
58°C	–	60sec < 2# 40x
98°C	–	10min
12°C	–	Pause
QX200 Droplet Reader
