# Supplementary material for: Findings from transcriptomics and immunohistochemistry indicate an autoimmune disease targeting brainstem inhibitory interneurons in bovine spastic paresis
Source: PLoS One. 2025 May 29;20(5):e0324633. doi: 10.1371/journal.pone.0324633 (PMC12121744; doi:10.1371/journal.pone.0324633)
Supplement: S3 Table — (XLSX) [file pone.0324633.s005.xlsx]

## Sheet: Brain_BP
GO.ID	Term	Annotated	Significant	Expected	Pvalue
GO:0007631	feeding behavior	20	2	0.02	0.00011
GO:0050433	regulation of catecholamine secretion	5	1	0	0.00447
GO:0032094	response to food	18	2	0.02	0.00537
GO:0031640	killing of cells of another organism	8	1	0.01	0.00714
GO:0046676	negative regulation of insulin secretion	9	1	0.01	0.00803
GO:0032098	regulation of appetite	9	1	0.01	0.00803
GO:0021954	central nervous system neuron development	9	1	0.01	0.00803
GO:0032095	regulation of response to food	10	1	0.01	0.00892
GO:0050829	defense response to Gram-negative bacteriu...	13	1	0.01	0.01158
GO:0043303	mast cell degranulation	14	1	0.01	0.01247
GO:0050832	defense response to fungus	16	1	0.01	0.01424
GO:0021987	cerebral cortex development	17	1	0.02	0.01513
GO:0016525	negative regulation of angiogenesis	18	1	0.02	0.01601
GO:0050830	defense response to Gram-positive bacteriu...	20	1	0.02	0.01778
GO:0001764	neuron migration	29	1	0.03	0.0257
GO:0030534	adult behavior	29	1	0.03	0.0257
GO:0031175	neuron projection development	122	2	0.11	0.02843
GO:0008217	regulation of blood pressure	38	1	0.03	0.03358
GO:0030595	leukocyte chemotaxis	47	1	0.04	0.0414
GO:0007409	axonogenesis	47	1	0.04	0.0414
GO:0097529	myeloid leukocyte migration	49	1	0.04	0.04314

## Sheet: Brain_CC
GO.ID	Term	Annotated	Significant	Expected	Pvalue
GO:0005576	extracellular region	527	5	0.55	0.00026
GO:0042583	chromaffin granule	19	1	0.02	0.01985
GO:0005615	extracellular space	237	2	0.25	0.02244
GO:0030141	secretory granule	79	2	0.08	0.0498

## Sheet: Brain_MF
GO.ID	Term	Annotated	Significant	Expected	Pvalue
GO:0051428	peptide hormone receptor binding	6	1	0	0.0047
GO:0005184	neuropeptide hormone activity	12	1	0.01	0.0093
GO:0005179	hormone activity	50	2	0.04	0.0197

## Sheet: Muscle_BP
GO.ID	Term	Annotated	Significant	Expected	Pvalue
GO:0001682	tRNA 5'-leader removal	7	1	0	0.0047
GO:0008334	histone mRNA metabolic process	7	1	0	0.0047
GO:0019081	viral translation	7	1	0	0.0047
GO:0032784	regulation of DNA-templated transcription elongati...	10	1	0.01	0.0067
GO:0006405	RNA export from nucleus	16	1	0.01	0.0107
GO:0032088	negative regulation of NF-kappaB transcription fac...	19	1	0.01	0.0127
GO:0031123	RNA 3'-end processing	20	1	0.01	0.0134
GO:0000956	nuclear-transcribed mRNA catabolic process	26	1	0.02	0.0173
GO:0043484	regulation of RNA splicing	31	1	0.02	0.0207

## Sheet: Muscle_CC
GO.ID	Term	Annotated	Significant	Expected	Pvalue
GO:0016363	nuclear matrix	26	1	0.02	0.022

## Sheet: Muscle_MF
GO.ID	Term	Annotated	Significant	Expected	Pvalue
GO:0000993	RNA polymerase II complex binding	8	1	0.01	0.0083
GO:0016763	pentosyltransferase activity	9	1	0.01	0.0093
GO:0003727	single-stranded RNA binding	9	1	0.01	0.0093
GO:0000049	tRNA binding	19	1	0.02	0.0196
GO:0003677	DNA binding	322	2	0.33	0.0373
GO:0003729	mRNA binding	44	1	0.05	0.0449

## Sheet: Spinal_BP
GO.ID	Term	Annotated	Significant	Expected	Pvalue
GO:0110095	cellular detoxification of aldehyde	5	1	0.01	0.0056
GO:0002474	antigen processing and presentation of peptide ant...	5	1	0.01	0.0056
GO:0043114	regulation of vascular permeability	6	1	0.01	0.0067
GO:0046348	amino sugar catabolic process	6	1	0.01	0.0067
GO:0010447	response to acidic pH	8	1	0.01	0.0089
GO:0072012	glomerulus vasculature development	9	1	0.01	0.01
GO:0006826	iron ion transport	11	1	0.01	0.0122
GO:0035850	epithelial cell differentiation involved in kidney...	12	1	0.01	0.0134
GO:0042572	retinol metabolic process	16	1	0.02	0.0178
GO:0016525	negative regulation of angiogenesis	18	1	0.02	0.02
GO:0007189	adenylate cyclase-activating G protein-coupled rec...	23	1	0.03	0.0255
GO:0008652	cellular amino acid biosynthetic process	28	1	0.03	0.0309
GO:0050729	positive regulation of inflammatory response	38	1	0.04	0.0418
GO:0001894	tissue homeostasis	41	1	0.05	0.045
GO:0002064	epithelial cell development	41	1	0.05	0.045

## Sheet: Spinal_CC
GO.ID	Term	Annotated	Significant	Expected	Pvalue
GO:0098576	lumenal side of membrane	5	1	0.01	0.0074
GO:0030670	phagocytic vesicle membrane	14	1	0.02	0.0205
GO:0005912	adherens junction	21	1	0.03	0.0306

## Sheet: Spinal_MF
GO.ID	Term	Annotated	Significant	Expected	Pvalue
GO:0004029	aldehyde dehydrogenase (NAD+) activity	6	1	0	0.0047
GO:0051287	NAD binding	25	1	0.02	0.0193
GO:0004930	G protein-coupled receptor activity	63	1	0.05	0.0483
